# Supplementary material for: Propagation-Invariant Space–Time Plasmonic Pulse in Subwavelength MIM Waveguide
Source: Nanomaterials (Basel). 2024 Feb 26;14(5):425. doi: 10.3390/nano14050425 (PMC10934031; doi:10.3390/nano14050425)
Supplement: Supplementary file 1 [file nanomaterials-14-00425-s001.zip]

Archive with 2 entries (2 files):
- Video S1-Figure 7b; propagation video for multimode ST-MIM.avi
- Video S2-Figure 7c; propagation video for multimode Gaussian pulse.avi
